# Supplementary material for: Seed Priming with MeJa Prevents Salt-Induced Growth Inhibition and Oxidative Damage in Sorghum bicolor by Inducing the Expression of Jasmonic Acid Biosynthesis Genes
Source: Int J Mol Sci. 2023 Jun 20;24(12):10368. doi: 10.3390/ijms241210368 (PMC10299227; doi:10.3390/ijms241210368)
Supplement: Supplementary file 1 [file ijms-24-10368-s001.zip]

Archive with 1 entries (1 files):
- ijms-2378855-supplementary.pdf
